# Supplementary material for: NGR1 Pretreatment Enhances the Therapeutic Efficacy of Transplanting Cardiomyocytes Derived from Human Induced Pluripotent Stem Cells for Myocardial Infarction
Source: Int J Mol Sci. 2026 Jan 2;27(1):475. doi: 10.3390/ijms27010475 (PMC12786578; doi:10.3390/ijms27010475)
Supplement: Supplementary file 1 [file ijms-27-00475-s001.zip]

Archive with 1 entries (1 files):
- ijms-4031527-supplementary.pdf
